# Supplementary material for: Pearl Oyster Bacterial Community Structure Is Governed by Location and Tissue-Type, but Vibrio Species Are Shared Among Oyster Tissues
Source: Front Microbiol. 2021 Aug 9;12:723649. doi: 10.3389/fmicb.2021.723649 (PMC8381468; doi:10.3389/fmicb.2021.723649)
Supplement: Supplementary Table 1 — Relative abundance (>1%) of bacterial taxa to genus level associated with different oyster tissue types. [file Table_1.XLSX]

## Sheet: Genus_16s_min 1pc_oyster tissue
Supplementary Table 1: Relative abundance (>1%) of bacterial taxa to genus level associated with different oyster tissue types.
Oyster Tissue	Abundance	Kingdom	Phylum	Class	Order	Family	Genus
Digestive Tissue	0.602961	Bacteria	Cyanobacteria	Oxyphotobacteria	Synechococcales	Cyanobiaceae	Synechococcus CC9902
Digestive Tissue	0.18477	Bacteria	Planctomycetes	Planctomycetacia	Pirellulales	Pirellulaceae	Blastopirellula
Digestive Tissue	0.0591222	Bacteria	Proteobacteria	Alphaproteobacteria	Rhodobacterales	Rhodobacteraceae	Ruegeria
Digestive Tissue	0.0373347	Bacteria	Cyanobacteria	Oxyphotobacteria	Oxyphotobacteria	Oxyphotobacteria	Oxyphotobacteria
Digestive Tissue	0.0373347	Bacteria	Proteobacteria	Alphaproteobacteria	Rickettsiales	Rickettsiales family	uncultured bacterium
Digestive Tissue	0.0133263	Bacteria	Cyanobacteria	Oxyphotobacteria	Synechococcales	Cyanobiaceae	Cyanobium PCC-6307
Digestive Tissue	0.0125859	Bacteria	Proteobacteria	Alphaproteobacteria	Rhodovibrionales	Kiloniellaceae	uncultured
Digestive Tissue	0.0103649	Bacteria	Proteobacteria	Alphaproteobacteria	Rhodospirillales	Rhodospirillaceae	Haematospirillum
Gill Tissue	0.680096	Bacteria	Cyanobacteria	Oxyphotobacteria	Synechococcales	Cyanobiaceae	Synechococcus CC9902
Gill Tissue	0.119991	Bacteria	Planctomycetes	Planctomycetacia	Pirellulales	Pirellulaceae	Blastopirellula
Gill Tissue	0.0561847	Bacteria	Proteobacteria	Alphaproteobacteria	Rickettsiales	Rickettsiales family	uncultured bacterium
Gill Tissue	0.0311411	Bacteria	Proteobacteria	Alphaproteobacteria	Rhodospirillales	Rhodospirillaceae	Haematospirillum
Gill Tissue	0.021777	Bacteria	Proteobacteria	Alphaproteobacteria	Rhodobacterales	Rhodobacteraceae	Ruegeria
Gill Tissue	0.0198171	Bacteria	Cyanobacteria	Oxyphotobacteria	Synechococcales	Cyanobiaceae	Cyanobium PCC-6307
Gill Tissue	0.0111063	Bacteria	Proteobacteria	Alphaproteobacteria	Kordiimonadales	Kordiimonadaceae	Kordiimonas
Haemolymph	0.772089	Bacteria	Cyanobacteria	Oxyphotobacteria	Synechococcales	Cyanobiaceae	Synechococcus CC9902
Haemolymph	0.103633	Bacteria	Proteobacteria	Alphaproteobacteria	Rickettsiales	Rickettsiales family	uncultured bacterium
Haemolymph	0.0677126	Bacteria	Planctomycetes	Planctomycetacia	Pirellulales	Pirellulaceae	Blastopirellula
Haemolymph	0.0206441	Bacteria	Cyanobacteria	Oxyphotobacteria	Synechococcales	Cyanobiaceae	Cyanobium PCC-6307
Haemolymph	0.0111478	Bacteria	Actinobacteria	Actinobacteria	Micrococcales	Micrococcaceae	Micrococcus
Haemolymph	0.010322	Bacteria	Proteobacteria	Alphaproteobacteria	Rhizobiales	Rhizobiaceae	Ochrobactrum
Heart Tissue	0.584628	Bacteria	Cyanobacteria	Oxyphotobacteria	Synechococcales	Cyanobiaceae	Synechococcus CC9902
Heart Tissue	0.197431	Bacteria	Planctomycetes	Planctomycetacia	Pirellulales	Pirellulaceae	Blastopirellula
Heart Tissue	0.0700228	Bacteria	Cyanobacteria	Oxyphotobacteria	Oxyphotobacteria	Oxyphotobacteria	Oxyphotobacteria
Heart Tissue	0.0403978	Bacteria	Cyanobacteria	Oxyphotobacteria	Synechococcales	Cyanobiaceae	Cyanobium PCC-6307
Heart Tissue	0.0352186	Bacteria	Proteobacteria	Alphaproteobacteria	Rhodospirillales	Rhodospirillaceae	Haematospirillum
Heart Tissue	0.0242387	Bacteria	Actinobacteria	Actinobacteria	Micrococcales	Micrococcaceae	Micrococcus
Heart Tissue	0.0113942	Bacteria	Proteobacteria	Alphaproteobacteria	Rickettsiales	Rickettsiales family	uncultured bacterium
Heart Tissue	0.0111871	Bacteria	Actinobacteria	Actinobacteria	Micrococcales	Microbacteriaceae	Candidatus Aquiluna
Inside Shell	0.367986	Bacteria	Cyanobacteria	Oxyphotobacteria	Synechococcales	Cyanobiaceae	Synechococcus CC9902
Inside Shell	0.152033	Bacteria	Proteobacteria	Alphaproteobacteria	Rhodobacterales	Rhodobacteraceae	Ruegeria
Inside Shell	0.0547998	Bacteria	Planctomycetes	Planctomycetacia	Pirellulales	Pirellulaceae	Blastopirellula
Inside Shell	0.0340856	Bacteria	Proteobacteria	Alphaproteobacteria	Sphingomonadales	Sphingomonadaceae	Sphingomicrobium
Inside Shell	0.0297573	Bacteria	Proteobacteria	Alphaproteobacteria	Rhodobacterales	Rhodobacteraceae	Silicimonas
Inside Shell	0.0290617	Bacteria	Cyanobacteria	Sericytochromatia	uncultured bacterium	Cyanobacteria family	uncultured bacterium
Inside Shell	0.0231875	Bacteria	Proteobacteria	Alphaproteobacteria	Rhodovibrionales	Kiloniellaceae	uncultured
Inside Shell	0.0227238	Bacteria	Chloroflexi	Anaerolineae	Anaerolineales	Anaerolineaceae	uncultured
Inside Shell	0.0221827	Bacteria	Cyanobacteria	Oxyphotobacteria	Synechococcales	Cyanobiaceae	Cyanobium PCC-6307
Inside Shell	0.0197867	Bacteria	Proteobacteria	Alphaproteobacteria	Rhodobacterales	Rhodobacteraceae	Nautella
Inside Shell	0.0194002	Bacteria	Actinobacteria	Acidimicrobiia	Microtrichales	Microtrichaceae	Sva0996 marine group
Inside Shell	0.0191683	Bacteria	Proteobacteria	Alphaproteobacteria	Rhodospirillales	Rhodospirillaceae	Haematospirillum
Inside Shell	0.0175452	Bacteria	Proteobacteria	Alphaproteobacteria	Sphingomonadales	Sphingomonadaceae	Altererythrobacter
Inside Shell	0.01484	Bacteria	Proteobacteria	Alphaproteobacteria	Rhizobiales	Hyphomicrobiaceae	Filomicrobium
Inside Shell	0.0126758	Bacteria	Proteobacteria	Alphaproteobacteria	Sphingomonadales	Sphingomonadaceae	Erythrobacter
Large Intest Tissue	0.827474	Bacteria	Cyanobacteria	Oxyphotobacteria	Synechococcales	Cyanobiaceae	Synechococcus CC9902
Large Intest Tissue	0.0936643	Bacteria	Planctomycetes	Planctomycetacia	Pirellulales	Pirellulaceae	Blastopirellula
Large Intest Tissue	0.0274995	Bacteria	Cyanobacteria	Oxyphotobacteria	Synechococcales	Cyanobiaceae	Cyanobium PCC-6307
Mantle Tissue	0.512903	Bacteria	Cyanobacteria	Oxyphotobacteria	Synechococcales	Cyanobiaceae	Synechococcus CC9902
Mantle Tissue	0.188817	Bacteria	Proteobacteria	Alphaproteobacteria	Rhodospirillales	Rhodospirillaceae	Haematospirillum
Mantle Tissue	0.0746237	Bacteria	Planctomycetes	Planctomycetacia	Pirellulales	Pirellulaceae	Blastopirellula
Mantle Tissue	0.0574194	Bacteria	Proteobacteria	Alphaproteobacteria	Kordiimonadales	Kordiimonadaceae	Kordiimonas
Mantle Tissue	0.0415054	Bacteria	Proteobacteria	Alphaproteobacteria	Rickettsiales	Rickettsiales family	uncultured bacterium
Mantle Tissue	0.0251613	Bacteria	Proteobacteria	Alphaproteobacteria	Rhodobacterales	Rhodobacteraceae	Ruegeria
Mantle Tissue	0.0251613	Bacteria	Proteobacteria	Alphaproteobacteria	Rhodovibrionales	Kiloniellaceae	uncultured
Outside Shell	0.1816	Bacteria	Proteobacteria	Alphaproteobacteria	Rhodobacterales	Rhodobacteraceae	Ruegeria
Outside Shell	0.0977346	Bacteria	Cyanobacteria	Oxyphotobacteria	Synechococcales	Cyanobiaceae	Synechococcus CC9902
Outside Shell	0.0591771	Bacteria	Proteobacteria	Alphaproteobacteria	Rhodobacterales	Rhodobacteraceae	Silicimonas
Outside Shell	0.0532594	Bacteria	Proteobacteria	Alphaproteobacteria	Rhodospirillales	Rhodospirillaceae	Haematospirillum
Outside Shell	0.0410541	Bacteria	Proteobacteria	Alphaproteobacteria	Sphingomonadales	Sphingomonadaceae	Altererythrobacter
Outside Shell	0.0407767	Bacteria	Proteobacteria	Alphaproteobacteria	Sphingomonadales	Sphingomonadaceae	Sphingomicrobium
Outside Shell	0.0330097	Bacteria	Planctomycetes	Planctomycetacia	Pirellulales	Pirellulaceae	Blastopirellula
Outside Shell	0.0288488	Bacteria	Actinobacteria	Acidimicrobiia	Microtrichales	Microtrichaceae	Sva0996 marine group
Outside Shell	0.0217291	Bacteria	Proteobacteria	Alphaproteobacteria	Caulobacterales	Hyphomonadaceae	uncultured
Outside Shell	0.0208969	Bacteria	Cyanobacteria	Oxyphotobacteria	Nostocales	Xenococcaceae	Pleurocapsa PCC-7319
Outside Shell	0.0206195	Bacteria	Proteobacteria	Alphaproteobacteria	Rhodovibrionales	Kiloniellaceae	uncultured
Outside Shell	0.0198798	Bacteria	Cyanobacteria	Oxyphotobacteria	Synechococcales	Synechococcales Incertae Sedis	Schizothrix LEGE 07164
Outside Shell	0.0189552	Bacteria	Proteobacteria	Alphaproteobacteria	Rhizobiales	Rhizobiales Incertae Sedis	Anderseniella
Outside Shell	0.0182154	Bacteria	Proteobacteria	Alphaproteobacteria	Caulobacterales	Hyphomonadaceae	Hellea
Outside Shell	0.018123	Bacteria	Cyanobacteria	Oxyphotobacteria	Synechococcales	Cyanobiaceae	Cyanobium PCC-6307
Outside Shell	0.0168285	Bacteria	Proteobacteria	Alphaproteobacteria	Rhodobacterales	Rhodobacteraceae	Actibacterium
Outside Shell	0.0166436	Bacteria	Proteobacteria	Alphaproteobacteria	Rhizobiales	Hyphomicrobiaceae	Filomicrobium
Outside Shell	0.0159038	Bacteria	Proteobacteria	Alphaproteobacteria	Sphingomonadales	Sphingomonadaceae	Erythrobacter
Outside Shell	0.0156264	Bacteria	Proteobacteria	Alphaproteobacteria	Rhodobacterales	Rhodobacteraceae	Nautella
Outside Shell	0.0143319	Bacteria	Cyanobacteria	Oxyphotobacteria	Nostocales	Microcystaceae	UCYN-C
Outside Shell	0.0138696	Bacteria	Proteobacteria	Alphaproteobacteria	Rickettsiales	Rickettsiaceae	Candidatus Megaira
Outside Shell	0.0134998	Bacteria	Actinobacteria	Acidimicrobiia	Microtrichales	Ilumatobacteraceae	Ilumatobacter
Outside Shell	0.010356	Bacteria	Proteobacteria	Alphaproteobacteria	uncultured	uncultured alpha proteobacterium	uncultured alpha proteobacterium
Outside Shell	0.0101711	Bacteria	Proteobacteria	Alphaproteobacteria	Rhizobiales	Methyloligellaceae	Methyloceanibacter
