# Supplementary material for: Pearl Oyster Bacterial Community Structure Is Governed by Location and Tissue-Type, but Vibrio Species Are Shared Among Oyster Tissues
Source: Front Microbiol. 2021 Aug 9;12:723649. doi: 10.3389/fmicb.2021.723649 (PMC8381468; doi:10.3389/fmicb.2021.723649)
Supplement: Supplementary Table 2 — Relative abundance (>1%) of bacterial taxa to genus level associated with different oyster tissue types grouped by location. [file Table_2.XLSX]

## Sheet: Genus_16s_min 1pc_tissue x loc
Supplementary Table 2: Relative abundance (>1%) of bacterial taxa to genus level associated with different oyster tissue types grouped by location.
Location x Oyster Tissue	Rel abund % (min 1%)	Kingdom	Phylum	Class	Order	Family	Genus
SF Digestive Tissue	0.737416	Bacteria	Cyanobacteria	Oxyphotobacteria	Synechococcales	Cyanobiaceae	Synechococcus CC9902
SF Digestive Tissue	0.119547	Bacteria	Planctomycetes	Planctomycetacia	Pirellulales	Pirellulaceae	Blastopirellula
SF Digestive Tissue	0.0717282	Bacteria	Proteobacteria	Alphaproteobacteria	Rickettsiales	Rickettsiales family	uncultured bacterium
SF Digestive Tissue	0.0134228	Bacteria	Proteobacteria	Alphaproteobacteria	Rhodospirillales	Magnetospiraceae	uncultured bacterium
SF Digestive Tissue	0.011745	Bacteria	Cyanobacteria	Oxyphotobacteria	Synechococcales	Cyanobiaceae	Cyanobium PCC-6307
SF Gill Tissue	0.811242	Bacteria	Cyanobacteria	Oxyphotobacteria	Synechococcales	Cyanobiaceae	Synechococcus CC9902
SF Gill Tissue	0.0645973	Bacteria	Planctomycetes	Planctomycetacia	Pirellulales	Pirellulaceae	Blastopirellula
SF Gill Tissue	0.0394295	Bacteria	Proteobacteria	Alphaproteobacteria	Rickettsiales	Rickettsiales family	uncultured bacterium
SF Gill Tissue	0.010906	Bacteria	Actinobacteria	Acidimicrobiia	Microtrichales	Ilumatobacteraceae	Ilumatobacter
SF Gill Tissue	0.0100671	Bacteria	Actinobacteria	Acidimicrobiia	Microtrichales	Microtrichaceae	Sva0996 marine group
SF Haemolymph	0.701331	Bacteria	Cyanobacteria	Oxyphotobacteria	Synechococcales	Cyanobiaceae	Synechococcus CC9902
SF Haemolymph	0.208819	Bacteria	Proteobacteria	Alphaproteobacteria	Rickettsiales	Rickettsiales family	uncultured bacterium
SF Haemolymph	0.0332779	Bacteria	Planctomycetes	Planctomycetacia	Pirellulales	Pirellulaceae	Blastopirellula
SF Haemolymph	0.0257903	Bacteria	Cyanobacteria	Oxyphotobacteria	Synechococcales	Cyanobiaceae	Cyanobium PCC-6307
SF Haemolymph	0.0174709	Bacteria	Proteobacteria	Alphaproteobacteria	Rhodobacterales	Rhodobacteraceae	Ruegeria
SF Heart Tissue	0.930807	Bacteria	Cyanobacteria	Oxyphotobacteria	Synechococcales	Cyanobiaceae	Synechococcus CC9902
SF Heart Tissue	0.0527183	Bacteria	Planctomycetes	Planctomycetacia	Pirellulales	Pirellulaceae	Blastopirellula
SF Inside Shell	0.510552	Bacteria	Cyanobacteria	Oxyphotobacteria	Synechococcales	Cyanobiaceae	Synechococcus CC9902
SF Inside Shell	0.147734	Bacteria	Proteobacteria	Alphaproteobacteria	Rhodobacterales	Rhodobacteraceae	Ruegeria
SF Inside Shell	0.0415891	Bacteria	Proteobacteria	Alphaproteobacteria	Rhodobacterales	Rhodobacteraceae	Nautella
SF Inside Shell	0.0403476	Bacteria	Planctomycetes	Planctomycetacia	Pirellulales	Pirellulaceae	Blastopirellula
SF Inside Shell	0.0251397	Bacteria	Proteobacteria	Alphaproteobacteria	Sphingomonadales	Sphingomonadaceae	Altererythrobacter
SF Inside Shell	0.022036	Bacteria	Proteobacteria	Alphaproteobacteria	Sphingomonadales	Sphingomonadaceae	Sphingomicrobium
SF Inside Shell	0.0207945	Bacteria	Cyanobacteria	Oxyphotobacteria	Synechococcales	Cyanobiaceae	Cyanobium PCC-6307
SF Inside Shell	0.0158287	Bacteria	Proteobacteria	Alphaproteobacteria	Sphingomonadales	Sphingomonadaceae	Erythrobacter
SF Inside Shell	0.0152079	Bacteria	Cyanobacteria	Oxyphotobacteria	Nostocales	Xenococcaceae	Pleurocapsa PCC-7319
SF Inside Shell	0.0124146	Bacteria	Firmicutes	Clostridia	Clostridiales	Family XII	Fusibacter
SF Inside Shell	0.0111732	Bacteria	Actinobacteria	Acidimicrobiia	Microtrichales	Microtrichaceae	Sva0996 marine group
SF Large Intest Tissue	0.821865	Bacteria	Cyanobacteria	Oxyphotobacteria	Synechococcales	Cyanobiaceae	Synechococcus CC9902
SF Large Intest Tissue	0.0921199	Bacteria	Planctomycetes	Planctomycetacia	Pirellulales	Pirellulaceae	Blastopirellula
SF Large Intest Tissue	0.0172031	Bacteria	Cyanobacteria	Oxyphotobacteria	Synechococcales	Cyanobiaceae	Cyanobium PCC-6307
SF Large Intest Tissue	0.0119312	Bacteria	Cyanobacteria	Oxyphotobacteria	Nostocales	Microcystaceae	Synechocystis CCALA 700
SF Mantle Tissue	0.862069	Bacteria	Cyanobacteria	Oxyphotobacteria	Synechococcales	Cyanobiaceae	Synechococcus CC9902
SF Mantle Tissue	0.0550082	Bacteria	Planctomycetes	Planctomycetacia	Pirellulales	Pirellulaceae	Blastopirellula
SF Mantle Tissue	0.0238095	Bacteria	Proteobacteria	Deltaproteobacteria	Bdellovibrionales	Bdellovibrionaceae	OM27 clade
SF Mantle Tissue	0.0139573	Bacteria	Proteobacteria	Alphaproteobacteria	Rhodobacterales	Rhodobacteraceae	Ruegeria
SF Mantle Tissue	0.0123153	Bacteria	Actinobacteria	Acidimicrobiia	Microtrichales	Microtrichaceae	Sva0996 marine group
SF Outside Shell	0.254137	Bacteria	Proteobacteria	Alphaproteobacteria	Rhodobacterales	Rhodobacteraceae	Ruegeria
SF Outside Shell	0.111111	Bacteria	Cyanobacteria	Oxyphotobacteria	Synechococcales	Cyanobiaceae	Synechococcus CC9902
SF Outside Shell	0.0650118	Bacteria	Proteobacteria	Alphaproteobacteria	Sphingomonadales	Sphingomonadaceae	Altererythrobacter
SF Outside Shell	0.0622537	Bacteria	Cyanobacteria	Oxyphotobacteria	Nostocales	Xenococcaceae	Pleurocapsa PCC-7319
SF Outside Shell	0.035855	Bacteria	Proteobacteria	Alphaproteobacteria	Sphingomonadales	Sphingomonadaceae	Sphingomicrobium
SF Outside Shell	0.035067	Bacteria	Proteobacteria	Alphaproteobacteria	Rhodobacterales	Rhodobacteraceae	Nautella
SF Outside Shell	0.0307329	Bacteria	Planctomycetes	Planctomycetacia	Pirellulales	Pirellulaceae	Blastopirellula
SF Outside Shell	0.0299448	Bacteria	Proteobacteria	Alphaproteobacteria	uncultured	uncultured alpha proteobacterium	uncultured alpha proteobacterium
SF Outside Shell	0.0291568	Bacteria	Proteobacteria	Alphaproteobacteria	Rhizobiales	Rhizobiales Incertae Sedis	Anderseniella
SF Outside Shell	0.0260047	Bacteria	Proteobacteria	Alphaproteobacteria	Sphingomonadales	Sphingomonadaceae	Erythrobacter
SF Outside Shell	0.0248227	Bacteria	Actinobacteria	Acidimicrobiia	Microtrichales	Microtrichaceae	Sva0996 marine group
SF Outside Shell	0.0185185	Bacteria	Acidobacteria	Blastocatellia (Subgroup 4)	Blastocatellales	Blastocatellaceae	Blastocatella
SF Outside Shell	0.0173365	Bacteria	Proteobacteria	Alphaproteobacteria	Caulobacterales	Hyphomonadaceae	Hellea
SF Outside Shell	0.0165485	Bacteria	Proteobacteria	Alphaproteobacteria	Rhizobiales	Hyphomicrobiaceae	Filomicrobium
SF Outside Shell	0.0165485	Bacteria	Proteobacteria	Alphaproteobacteria	Rhodobacterales	Rhodobacteraceae	Silicimonas
SF Outside Shell	0.0161545	Bacteria	Cyanobacteria	Oxyphotobacteria	Synechococcales	Synechococcales Incertae Sedis	Schizothrix LEGE 07164
SF Outside Shell	0.0153664	Bacteria	Proteobacteria	Alphaproteobacteria	Rhodobacterales	Rhodobacteraceae	Actibacterium
SF Outside Shell	0.0130024	Bacteria	Chloroflexi	Anaerolineae	Caldilineales	Caldilineaceae	uncultured
SF Outside Shell	0.0106383	Bacteria	Cyanobacteria	Oxyphotobacteria	Nostocales	Nostocaceae	Rivularia PCC-7116
WW Digestive Tissue	0.55763	Bacteria	Cyanobacteria	Oxyphotobacteria	Synechococcales	Cyanobiaceae	Synechococcus CC9902
WW Digestive Tissue	0.20676	Bacteria	Planctomycetes	Planctomycetacia	Pirellulales	Pirellulaceae	Blastopirellula
WW Digestive Tissue	0.0765097	Bacteria	Proteobacteria	Alphaproteobacteria	Rhodobacterales	Rhodobacteraceae	Ruegeria
WW Digestive Tissue	0.0499222	Bacteria	Cyanobacteria	Oxyphotobacteria	Oxyphotobacteria	Oxyphotobacteria	Oxyphotobacteria
WW Digestive Tissue	0.0257389	Bacteria	Proteobacteria	Alphaproteobacteria	Rickettsiales	Rickettsiales family	uncultured bacterium
WW Digestive Tissue	0.0144251	Bacteria	Proteobacteria	Alphaproteobacteria	Rhodovibrionales	Kiloniellaceae	uncultured
WW Digestive Tissue	0.0138594	Bacteria	Cyanobacteria	Oxyphotobacteria	Synechococcales	Cyanobiaceae	Cyanobium PCC-6307
WW Digestive Tissue	0.0138594	Bacteria	Proteobacteria	Alphaproteobacteria	Rhodospirillales	Rhodospirillaceae	Haematospirillum
WW Gill Tissue	0.634118	Bacteria	Cyanobacteria	Oxyphotobacteria	Synechococcales	Cyanobiaceae	Synechococcus CC9902
WW Gill Tissue	0.139412	Bacteria	Planctomycetes	Planctomycetacia	Pirellulales	Pirellulaceae	Blastopirellula
WW Gill Tissue	0.0620588	Bacteria	Proteobacteria	Alphaproteobacteria	Rickettsiales	Rickettsiales family	uncultured bacterium
WW Gill Tissue	0.0420588	Bacteria	Proteobacteria	Alphaproteobacteria	Rhodospirillales	Rhodospirillaceae	Haematospirillum
WW Gill Tissue	0.0267647	Bacteria	Proteobacteria	Alphaproteobacteria	Rhodobacterales	Rhodobacteraceae	Ruegeria
WW Gill Tissue	0.0258824	Bacteria	Cyanobacteria	Oxyphotobacteria	Synechococcales	Cyanobiaceae	Cyanobium PCC-6307
WW Gill Tissue	0.015	Bacteria	Proteobacteria	Alphaproteobacteria	Kordiimonadales	Kordiimonadaceae	Kordiimonas
WW Haemolymph	0.841803	Bacteria	Cyanobacteria	Oxyphotobacteria	Synechococcales	Cyanobiaceae	Synechococcus CC9902
WW Haemolymph	0.101639	Bacteria	Planctomycetes	Planctomycetacia	Pirellulales	Pirellulaceae	Blastopirellula
WW Haemolymph	0.0221311	Bacteria	Actinobacteria	Actinobacteria	Micrococcales	Micrococcaceae	Micrococcus
WW Haemolymph	0.0188525	Bacteria	Proteobacteria	Alphaproteobacteria	Rhizobiales	Rhizobiaceae	Ochrobactrum
WW Haemolymph	0.0155738	Bacteria	Cyanobacteria	Oxyphotobacteria	Synechococcales	Cyanobiaceae	Cyanobium PCC-6307
WW Heart Tissue	0.468309	Bacteria	Cyanobacteria	Oxyphotobacteria	Synechococcales	Cyanobiaceae	Synechococcus CC9902
WW Heart Tissue	0.246056	Bacteria	Planctomycetes	Planctomycetacia	Pirellulales	Pirellulaceae	Blastopirellula
WW Heart Tissue	0.0935511	Bacteria	Cyanobacteria	Oxyphotobacteria	Oxyphotobacteria	Oxyphotobacteria	Oxyphotobacteria
WW Heart Tissue	0.053695	Bacteria	Cyanobacteria	Oxyphotobacteria	Synechococcales	Cyanobiaceae	Cyanobium PCC-6307
WW Heart Tissue	0.0470523	Bacteria	Proteobacteria	Alphaproteobacteria	Rhodospirillales	Rhodospirillaceae	Haematospirillum
WW Heart Tissue	0.0323831	Bacteria	Actinobacteria	Actinobacteria	Micrococcales	Micrococcaceae	Micrococcus
WW Heart Tissue	0.014946	Bacteria	Actinobacteria	Actinobacteria	Micrococcales	Microbacteriaceae	Candidatus Aquiluna
WW Heart Tissue	0.0135621	Bacteria	Proteobacteria	Alphaproteobacteria	Rickettsiales	Rickettsiales family	uncultured bacterium
WW Inside Shell	0.320708	Bacteria	Cyanobacteria	Oxyphotobacteria	Synechococcales	Cyanobiaceae	Synechococcus CC9902
WW Inside Shell	0.153458	Bacteria	Proteobacteria	Alphaproteobacteria	Rhodobacterales	Rhodobacteraceae	Ruegeria
WW Inside Shell	0.0595924	Bacteria	Planctomycetes	Planctomycetacia	Pirellulales	Pirellulaceae	Blastopirellula
WW Inside Shell	0.0390078	Bacteria	Proteobacteria	Alphaproteobacteria	Rhodobacterales	Rhodobacteraceae	Silicimonas
WW Inside Shell	0.0380815	Bacteria	Proteobacteria	Alphaproteobacteria	Sphingomonadales	Sphingomonadaceae	Sphingomicrobium
WW Inside Shell	0.0380815	Bacteria	Cyanobacteria	Sericytochromatia	uncultured bacterium	Cyanobacteria family	uncultured bacterium
WW Inside Shell	0.0288184	Bacteria	Proteobacteria	Alphaproteobacteria	Rhodovibrionales	Kiloniellaceae	uncultured
WW Inside Shell	0.0273775	Bacteria	Chloroflexi	Anaerolineae	Anaerolineales	Anaerolineaceae	uncultured
WW Inside Shell	0.0255249	Bacteria	Proteobacteria	Alphaproteobacteria	Rhodospirillales	Rhodospirillaceae	Haematospirillum
WW Inside Shell	0.0226431	Bacteria	Cyanobacteria	Oxyphotobacteria	Synechococcales	Cyanobiaceae	Cyanobium PCC-6307
WW Inside Shell	0.0221284	Bacteria	Actinobacteria	Acidimicrobiia	Microtrichales	Microtrichaceae	Sva0996 marine group
WW Inside Shell	0.0168794	Bacteria	Proteobacteria	Alphaproteobacteria	Rhizobiales	Hyphomicrobiaceae	Filomicrobium
WW Inside Shell	0.0150268	Bacteria	Proteobacteria	Alphaproteobacteria	Sphingomonadales	Sphingomonadaceae	Altererythrobacter
WW Inside Shell	0.0125566	Bacteria	Proteobacteria	Alphaproteobacteria	Rhodobacterales	Rhodobacteraceae	Nautella
WW Inside Shell	0.0117332	Bacteria	Cyanobacteria	Oxyphotobacteria	Nostocales	Paraspirulinaceae	Lusitaniella LEGE 07157
WW Inside Shell	0.0116303	Bacteria	Proteobacteria	Alphaproteobacteria	Sphingomonadales	Sphingomonadaceae	Erythrobacter
WW Large Intest Tissue	0.829149	Bacteria	Cyanobacteria	Oxyphotobacteria	Synechococcales	Cyanobiaceae	Synechococcus CC9902
WW Large Intest Tissue	0.0941254	Bacteria	Planctomycetes	Planctomycetacia	Pirellulales	Pirellulaceae	Blastopirellula
WW Large Intest Tissue	0.0305742	Bacteria	Cyanobacteria	Oxyphotobacteria	Synechococcales	Cyanobiaceae	Cyanobium PCC-6307
WW Large Intest Tissue	0.0103571	Bacteria	Proteobacteria	Alphaproteobacteria	Rhodovibrionales	Kiloniellaceae	uncultured
WW Mantle Tissue	0.388986	Bacteria	Cyanobacteria	Oxyphotobacteria	Synechococcales	Cyanobiaceae	Synechococcus CC9902
WW Mantle Tissue	0.255828	Bacteria	Proteobacteria	Alphaproteobacteria	Rhodospirillales	Rhodospirillaceae	Haematospirillum
WW Mantle Tissue	0.0815851	Bacteria	Planctomycetes	Planctomycetacia	Pirellulales	Pirellulaceae	Blastopirellula
WW Mantle Tissue	0.0777972	Bacteria	Proteobacteria	Alphaproteobacteria	Kordiimonadales	Kordiimonadaceae	Kordiimonas
WW Mantle Tissue	0.0541958	Bacteria	Proteobacteria	Alphaproteobacteria	Rickettsiales	Rickettsiales family	uncultured bacterium
WW Mantle Tissue	0.032634	Bacteria	Proteobacteria	Alphaproteobacteria	Rhodovibrionales	Kiloniellaceae	uncultured
WW Mantle Tissue	0.0291375	Bacteria	Proteobacteria	Alphaproteobacteria	Rhodobacterales	Rhodobacteraceae	Ruegeria
WW Mantle Tissue	0.0107809	Bacteria	Chloroflexi	Anaerolineae	Anaerolineales	Anaerolineaceae	uncultured
WW Outside Shell	0.159357	Bacteria	Proteobacteria	Alphaproteobacteria	Rhodobacterales	Rhodobacteraceae	Ruegeria
WW Outside Shell	0.093633	Bacteria	Cyanobacteria	Oxyphotobacteria	Synechococcales	Cyanobiaceae	Synechococcus CC9902
WW Outside Shell	0.0722484	Bacteria	Proteobacteria	Alphaproteobacteria	Rhodobacterales	Rhodobacteraceae	Silicimonas
WW Outside Shell	0.0695904	Bacteria	Proteobacteria	Alphaproteobacteria	Rhodospirillales	Rhodospirillaceae	Haematospirillum
WW Outside Shell	0.0422859	Bacteria	Proteobacteria	Alphaproteobacteria	Sphingomonadales	Sphingomonadaceae	Sphingomicrobium
WW Outside Shell	0.0337079	Bacteria	Proteobacteria	Alphaproteobacteria	Sphingomonadales	Sphingomonadaceae	Altererythrobacter
WW Outside Shell	0.0337079	Bacteria	Planctomycetes	Planctomycetacia	Pirellulales	Pirellulaceae	Blastopirellula
WW Outside Shell	0.0300834	Bacteria	Actinobacteria	Acidimicrobiia	Microtrichales	Microtrichaceae	Sva0996 marine group
WW Outside Shell	0.0256131	Bacteria	Proteobacteria	Alphaproteobacteria	Caulobacterales	Hyphomonadaceae	uncultured
WW Outside Shell	0.0252507	Bacteria	Proteobacteria	Alphaproteobacteria	Rhodovibrionales	Kiloniellaceae	uncultured
WW Outside Shell	0.0210221	Bacteria	Cyanobacteria	Oxyphotobacteria	Synechococcales	Synechococcales Incertae Sedis	Schizothrix LEGE 07164
WW Outside Shell	0.0206597	Bacteria	Cyanobacteria	Oxyphotobacteria	Synechococcales	Cyanobiaceae	Cyanobium PCC-6307
WW Outside Shell	0.018485	Bacteria	Proteobacteria	Alphaproteobacteria	Caulobacterales	Hyphomonadaceae	Hellea
WW Outside Shell	0.018485	Bacteria	Cyanobacteria	Oxyphotobacteria	Nostocales	Microcystaceae	UCYN-C
WW Outside Shell	0.0177601	Bacteria	Proteobacteria	Alphaproteobacteria	Rickettsiales	Rickettsiaceae	Candidatus Megaira
WW Outside Shell	0.0172768	Bacteria	Proteobacteria	Alphaproteobacteria	Rhodobacterales	Rhodobacteraceae	Actibacterium
WW Outside Shell	0.0166727	Bacteria	Proteobacteria	Alphaproteobacteria	Rhizobiales	Hyphomicrobiaceae	Filomicrobium
WW Outside Shell	0.015827	Bacteria	Proteobacteria	Alphaproteobacteria	Rhizobiales	Rhizobiales Incertae Sedis	Anderseniella
WW Outside Shell	0.0147396	Bacteria	Actinobacteria	Acidimicrobiia	Microtrichales	Ilumatobacteraceae	Ilumatobacter
WW Outside Shell	0.0128066	Bacteria	Proteobacteria	Alphaproteobacteria	Sphingomonadales	Sphingomonadaceae	Erythrobacter
WW Outside Shell	0.0117192	Bacteria	Proteobacteria	Alphaproteobacteria	Rhizobiales	Methyloligellaceae	Methyloceanibacter
WW Outside Shell	0.0117192	Bacteria	Chloroflexi	Anaerolineae	SBR1031	uncultured bacterium	uncultured bacterium
WW Outside Shell	0.0108735	Bacteria	Proteobacteria	Alphaproteobacteria	Rhizobiales	Rhizobiaceae	uncultured
WW Outside Shell	0.0105111	Bacteria	Proteobacteria	Alphaproteobacteria	Kordiimonadales	Kordiimonadaceae	Kordiimonas
WW Outside Shell	0.0100278	Bacteria	Proteobacteria	Alphaproteobacteria	Caulobacterales	Parvularculaceae	uncultured
